# Supplementary material for: Beneficial effects of flavonoids on animal models of atherosclerosis: A systematic review and meta-analysis
Source: iScience. 2023 Oct 27;26(11):108337. doi: 10.1016/j.isci.2023.108337 (PMC10665821; doi:10.1016/j.isci.2023.108337)
Supplement: Table S1. Basic characteristics of the included studies, related to STAR Methods [file mmc2.xlsx]

## Sheet: Table S1
Studies	Animals	Type of Flavonoids	Flavonoid	Pro-atherogenic			Treatment of conctrol group	Treatment
			Subclass	Route	Diet	Duration		Route	Dose	Duration
Audrey et al., 2012 a	APOE-/- mice (male, 8 weeks, NR)	Naringin	flavanones	p.o.	ND	18 weeks	NR	p.o.	NR	18 weeks
Audrey et al., 2012 b	C57BL/6J mice (male, 8 weeks, NR)	Naringin	flavanones	p.o.	HFD	18 weeks	NR	p.o.	NR	18 weeks
Auger et al., 2015 a	Syrian golden hamsters (male, NR, 60-80 g)	Quercetin	flavonols	p.o.	HCD	12 weeks	water (7.14 ml/kg/day)	p.o.	0.1428 mg/kg/day	12 weeks
Auger et al., 2015 b	Syrian golden hamsters (male, NR, 60-80 g)	Catechin	flavanols	p.o.	HCD	12 weeks	water (7.14 ml/kg/day)	p.o.	0.1428 mg/kg/day	12 weeks
Byambaa et al., 2005	LDLR-/- mice (male, 8 weeks, 20.5±0.8 g)	Quercetin	flavonols	p.o.	HCD	8 weeks	NR	p.o.	0.05% w/w diet	8 weeks
Cao et al., 2019	APOE-/- mice (male, 12 weeks, NR)	Quercetin	flavonols	p.o.	HFD	12 weeks	water (equal volume)	i.g.	12.5 mg/kg/day	12 weeks
Chang et al., 2011	Wistar rats (male, 8 weeks, NR)	Kaempferol	flavonols	p.o.	HFD	10 weeks	water (1.5 ml/kg/day)	i.g.	300 mg/kg/day	8 weeks
Chen et al., 2020	APOE-/- mice (male, 8 weeks, NR)	Corylin	isoflavones	p.o.	HCD	15 weeks	NR	p.o.	50 mg/kg/day	15 weeks
Choe et al., 2001	New Zealand White rabbits (male, 8 weeks, 2.0-2.5 kg)	Naringin	flavanones	p.o.	HCD	8 weeks	NR	p.o.	0.5% w/w diet	6 weeks
Chyu et al., 2004	APOE-/- mice (male, 7 weeks, NR)	EGCG	flavanols	p.o.	HCD	21 weeks	PBS (NR)	i.p.	10 mg/kg/day, 5 days/week	6 weeks
Deng et al., 2017	APOE-/- mice (female, 8 weeks, 18-22 g)	Puerarin	isoflavones	p.o.	HFD	12 weeks	NR	p.o.	100 mg/kg/day	12 weeks
Denis et al., 2011	Rabbits (NR, NR, 2.95 ± 0.35 kg)	Quercetin	flavonols	p.o.	HCD	4 weeks	NR	i.v.	5 mg/kg/day	4 weeks
Ding et al., 2019	APOE-/- mice (male, 8 weeks, 18-20 g)	Luteolin	flavones	p.o.	HFD	12 weeks	1% CMC-Na (NR)	p.o.	10 mg/kg/2day	12 weeks
Fan et al., 2020	LVG hamsters (male, 9 weeks, 110-130 g)	Dihydromyricetin	flavonols	p.o.	HFD	8 weeks	NR	p.o.	173 mg/kg/day	8 weeks
Feng et al., 2021	APOE-/- mice (female, 8 weeks, NR)	Kaempferol	flavonols	p.o.	HFD	16 weeks	0.5% CMC-Na (NR)	i.g.	100 mg/kg/day	16 weeks
Fu et al., 2019	SD rats (male, NR, 200-220 g)	Scutellarin	flavones	p.o.	HFD	12 weeks	NR	i.g.	25 mg/kg/day	12 weeks
Gao et al., 2019	Albino rats (male, NR, 190-210g)	Myricitrin	flavonols	p.o.	HFD	45 days	saline (equal volume)	i.g.	100 μM/day	45 days
He et al., 2016	New Zealand rabbits (male, NR, 2.2-2.6 kg)	Baicalin	flavones	p.o.	HFD	8 weeks	saline (NR)	i.g.	224 μmol/kg	8 weeks
Hiroshi et al., 2012	C57BL/6N mice (female, NR, NR)	Xanthohumol	chalcones	p.o.	HCD	18 weeks	NR	p.o.	0.05% w/w diet	18 weeks
Hu et al., 2015	Wistar rats (male, NR, 180-220g)	Icariin	flavonols	p.o.	HCD	9 weeks	saline (10 ml/kg/day)	i.g.	60 mg/kg/day	4 weeks
Jeon et al., 2004	New Zealand White rabbits (male, 8 weeks, 2.7-2.8 kg)	Naringin	flavanones	p.o.	HCD	8 weeks	NR	p.o.	0.05% w/w diet	8 weeks
Jia et al., 2019	APOE-/- mice (male, 12 weeks, NR)	Quercetin	flavonols	p.o.	HFD	NR	water (equal volume)	i.g.	12.5 mg/kg/day	12 weeks
Junior et al., 2015	Wistar rats (male, NR, 250-275 g)	Quercetin	flavonols	p.o.	HCD	6 weeks	water (5 ml/kg/day)	p.o.	10 mg/kg/day	4 weeks
JuŸwiak et al., 2005	Mongrel rabbits (male, NR, 3.0-4.5 kg)	Quercetin	flavonols	i.g.	HFD	12 weeks	NR	p.o.	0.05 mg/kg/day	12 weeks
Kanashiro et al., 2009	Golden Syrian hamsters (male, NR, 80-120g)	Rutin	flavonols	p.o.	HCD	45 days	NR	p.o.	0.8% w/w diet	45 days
Kim et al., 2010	Golden Syrian hamsters (male, 4 weeks,	Hesperetin	flavanones	p.o.	HFD	12 weeks	NR	p.o.	0.066 mmol/100 g diet	12 weeks
Kim et al., 2020	C57BL/6J mice (male, 5 weeks, NR)	Nobiletin	flavones	p.o.	HCD	20 weeks	NR	p.o.	0.02% diet	20 weeks
Kong et al., 2013	New Zealand rabbits (male, NR, 2.0±0.5 kg)	Kaempferol	flavonols	p.o.	HCD	10 weeks	NR	NR	150 mg/kg/day	10 weeks
Krishnan et al., 2014	Wistar rats (male, 3 months, NR)	EGCG	flavanols	p.o.	HCD	45 days	NR	i.g.	100 mg/kg/day	30 days
Kumar et al., 2020	Wistar rats (male, 12-14 months, 250-300 g)	Hesperidin	flavanones	i.p.	poloxamer-407 (0.5 g/kg)	30 days, 3 alternative	NR	p.o.	100 mg/kg/day	30 days (post-)
						days/week
Kumaran et al., 2009	Wistar rats (male, NR, 150-200 g)	EGCG	flavanols	p.o.	HCD	45 days	saline (NR)	i.g.	100 mg/kg/day	30 days
Lee et al., 2001 a	New Zealand White rabbits (male, 3 months, 2.2-2.5 kg)	Naringenin	flavanones	p.o.	HCD	8 weeks	NR	p.o.	0.05% w/w diet	8 weeks
Lee et al., 2001 b	New Zealand White rabbits (male, 3 months, 2.2-2.5 kg)	Naringin	flavanones	p.o.	HCD	8 weeks	NR	p.o.	0.1% w/w diet	8 weeks
Lee et al., 2004	New Zealand White rabbits (male, 7 weeks, NR)	Genistein	isoflavones	p.o.	HCD	35 weeks	NR	p.o.	1.65 mg/kg/day	18 weeks
Leslie et al., 2010	LDLR-/- mice (either sex, NR, ~25 g)	Quercetin	flavonols	p.o.	atherogenic liquid diet	4weeks and 8weeks	NR	p.o.	25 mg/day	4weeks and 8weeks
Li et al., 2018	LDLR-/- mice (male, 9 weeks, NR)	Luteolin	flavones	p.o.	WD	14 weeks	NR	p.o.	100 mg/kg diet	14weeks
Li et al., 2019	APOE-/- mice (male, 12 weeks, NR)	Quercetin	flavonols	p.o.	HFD	NR	water (equal volume)	i.g.	12.5 mg/kg/day	12 weeks
Li et al., 2021	APOE-/- mice (male, 6 weeks, NR)	Quercetin	flavonols	p.o.	HFD	16 weeks	NR	p.o.	100 mg/kg/day	16 weeks
Liao et al., 2014	APOE-/- mice (male, 8 weeks, NR)	Baicalin	flavones	p.o.	HCD	12 weeks	NR	p.o.	100 mg/kg/day	12 weeks
Lin et al., 2014	New Zealand rabbits (male, NR, 1.8-2.2 kg)	Gossypetin	flavonols	p.o.	HFD	10 weeks	NR	p.o.	50 mg/kg/day	10 weeks
Lin et al., 2017	APOE-/- mice (male, 8 weeks, NR)	Quercetin	flavonols	p.o.	AIN-93G diet	20 weeks	NR	p.o.	0.1% w/w diet	20 weeks
Liu et al., 2014	APOE-/- mice (male, 8 weeks, NR)	Baicalin	flavones	p.o.	HCD	12 weeks	saline (NR)	i.g.	100 mg/kg/day	12 weeks
Liu et al., 2015	APOE-/- mice (male, 8 weeks, NR)	Baicalin	flavones	p.o.	HCD	12 weeks	saline (NR)	i.g.	200 μl/kg/day	12 weeks
Liu et al., 2017	LDLR-/- mice (male, 8 weeks, NR)	Dihydromyricetin	flavonols	p.o.	HFD	8 weeks	NR	i.g.	500 mg/kg/day	8 weeks
Liu et al., 2018	APOE-/- mice (male, 6 weeks, NR)	Kuwanon G	flavones	p.o.	HFD	12 weeks	PBS containing 0.1% v/v DMSO (NR)	i.p.	5 mg/kg, every other day	12 weeks
Lu et al., 2016	C57BL/6 mice (male, NR, 18-22 g)	Quercetin	flavonols	p.o.	water containing 30% w/v fructose	16 weeks	water (NR)	i.g.	100 mg/kg/day	10 weeks
Luo et al., 2015	APOE-/- mice (male, 6 weeks, NR)	Isorhamnetin	flavonols	p.o.	HFD	8 weeks	0.5% CMC-Na (NR)	i.g.	20 mg/kg/day	8 weeks
Luo et al., 2020	APOE-/- mice (male, 6 weeks, NR)	Quercetin	flavonols	p.o.	HFD	8 weeks	NR	p.o.	4 mg/day	8 weeks
Ma et al., 2020	APOE-/- mice (male, ~8 weeks, ~22 g)	Formononetin	isoflavones	p.o.	HFD	16 weeks	NR	p.o.	20 mg/kg/day	16 weeks
Ma et al., 2021	APOE-/- mice (male, 8 weeks, NR)	Calycosin	isoflavones	p.o.	HFD	16 weeks	NR	p.o.	60 mg/kg/day	16 weeks
Mahdi et al., 2014	LDLR-/- mice (male, 4 weeks, NR)	Quercetin	flavonols	p.o.	HFD	30 days	NR	p.o.	100 ug/day	30 days
Mahsa et al., 2022	NMRI mice (male, NR, 18-22 g)	trans-chalcone	chalcones	p.o.	HCD	12 weeks	NR	i.g.	40 mg/kg/day	4 weeks
Mariee et al., 2012	SD rats (male, NR, 160-180g)	Quercetin	flavonols	p.o.	HCD	14 days	peanut	p.o.	15 mg/kg/day	7 days (pre-)
							oil (NR)
Meng et al., 2019	LDLR-/- mice (NR, 12 weeks, NR)	Myricetin	flavonols	p.o.	HFD	8 weeks	NR	p.o.	0.15% v/v diet	8 weeks
Meng et al., 2021	APOE-/- mice (male, 6 weeks, 20-24 g)	Morin	flavonols	p.o.	HFD	6 weeks	saline (equal volume)	i.g.	50 mg/kg/day	6 weeks
Mitsuhisa et al. 2020	APOE-/- mice (male, 8 weeks, NR)	Hesperidin	flavanones	p.o.	HFD	3 weeks	saline (NR)	i.p.	3 mg/kg/day	3 weeks
Mo et al., 2017	SD rats (male, NR, 180-200 g)	Scutellarin	flavones	p.o.	HFD	8 weeks	NR	i.g.	20 mg/kg/day	6 weeks
Morrison et al., 2014	ApoE*3-Leiden transgenic mice (female, NR, NR)	Epicatechin	flavanols	p.o.	HCD	20 weeks	NR	p.o.	0.1% w/w diet	16 weeks
Mortensen et al., 2001	WHHL rabbits (female, 8 weeks, NR)	Naringenin	flavanones	p.o.	ND	16 weeks	NR	p.o.	0.2% w/w diet	16 weeks
Mulvihill et al., 2010	LDLR-/- mice (male, 8 weeks, NR)	Naringenin	flavanones	p.o.	WD	6 momths	NR	p.o.	3% w/w diet	6 momths
Nam et al., 2005	LDLR-/- mice (male, NR, NR)	Tilianin	flavones	p.o.	HCD	8 weeks	NR	p.o.	0.05% w/w diet	8 weeks
Nie et al., 2019	LDLR-/- mice (NR, 90 days, 24.76± 0.37 g)	Quercetin	flavonols	p.o.	ND+HFD	4 weeks+8 weeks	NR	p.o.	100 ug/day	8 weeks
Noriko et al., 2018	APOE-/- mice (male, 10 weeks, NR)	Hesperetin	flavanones	p.o.	HFD	12 weeks	NR	p.o.	0.1% w/w diet	12 weeks
Perumal et al., 2019	Wistar rats (male, 10-12 weeks, NR)	Genistein	isoflavones	p.o.	HCD	30 days	NR	p.o.	5mg/kg/day	30 days
Prakash et al., 2013	APOE-/- mice (female, 8-9 weeks, NR)	Xanthohumol	chalcones	p.o.	WD	8 weeks	NR	NR	300 mg/kg/day	8 weeks
Qi et al., 2020	APOE-/- mice (male, 6 weeks, NR)	Isoliquiritigenin	chalcones	p.o.	ND	12 weeks	NR	i.g.	20 mg/kg/day	12 weeks
Qin et al., 2015	APOE-/- mice (male, 6 weeks, ~16 g)	Myricitrin	flavonols	p.o.	HFD	8 weeks	0.5% CMC-Na (NR)	i.g.	50 mg/kg/day	8 weeks
Ramalingam et al., 2013	Wistar rats (male, NR,150-200 g)	Chrysin	flavones	i.p.	Triton WR-1339	once	saline (NR)	p.o.	200 mg/kg/day	7 days
Ramalingam et al., 2014	Wistar rats (male, NR,150-200 g)	Chrysin	flavones	p.o.	atherogenic diet	45 days	saline (NR)	p.o.	200 mg/kg/day	15 days
Ramesh et al., 2008	Wistar rats (male, NR, 150-200 g)	EGCG	flavanols	p.o.	atherogenic diet	30 days	saline (200 ul)	i.p.	100 mg/kg/day	15 days
Robert et al., 2011	APOE*3L mice (female, NR, NR)	Quercetin	flavonols	p.o.	HFD	18 weeks	NR	p.o.	115 mg/kg/day	15 weeks
Su et al., 2019	SD rats (male, NR, 180-200g)	Luteolin	flavones	p.o.	HFD	7 weeks	saline (equal volume)	i.g.	80 mg/kg/day	6 weeks
Sun et al., 2013	APOE-/- mice (male, 6 weeks, 17-18 g)	Myricitrin	flavonols	p.o.	HFD	6 weeks	0.5% CMC-Na (same volume)	i.g.	50 mg/kg/day	6 weeks
Sun et al., 2017	LDLR-/- mice (male, 8 weeks, NR)	Hesperidin	flavanones	p.o.	HFD	12 weeks	0.5% CMC (equal volume)	i.g.	200 mg/kg/day	12 weeks
Sun et al., 2019	APOE-/- mice (male, 6 weeks, NR)	Baicalin	flavones	p.o.	HCD	12 weeks	saline (NR)	i.g.	100 mg/kg/day	4 weeks
Sun et al., 2022	New Zealand rabbits (male, 3 months, 1.8-2.2 kg)	Delphinidin-3-O-glucoside	anthocyanins	p.o.	HFD	12 weeks	saline (equal volume)	i.g.	20 mg/kg/day	12 weeks
Sushma et al., 2020	Wistar rats (both sex, NR,240-270 g)	Nepitrin	flavones	p.o.	HFD	6 weeks	NR	NR	50 mg/kg/day	6 weeks
Sylvain et al., 2009	APOE-/- mice (male, 10 weeks, NR)	Catechin	flavanols	p.o.	a powdered purified diet	6 weeks	NR	p.o.	100 mg/day	6 weeks
Tony et al., 1997 a	APOE-/- mice (NR, 4 weeks, NR)	Quercetin	flavonols	p.o.	ND	6 weeks	alcoholized water (NR)	p.o.	50ug/day/mouse	6 weeks
Tony et al., 1997 b	APOE-/- mice (NR, 4 weeks, NR)	Catechin	flavanols	p.o.	ND	6 weeks	alcoholized water (NR)	p.o.	50ug/day/mouse	6 weeks
Wan et al., 2020	Albino Wistar rats (male, NR, 200-220g)	Eriocitrin	flavanones	p.o.	HFD	45 days	saline (NR)	i.g.	50 mg/kg/day	30 days
Wang et al., 2008	LDLR-/- mice (male, 2.5-4 months, NR)	Genistein	isoflavones	p.o.	WD	8 weeks	1.25% DMSO+98.75% PEG-400 (100 ul)	s.c.	0.3 mg/kg/day	8 weeks
Wang et al., 2011	Wistar rats (male, 8 weeks, 285.3 ± 11.6 g)	Hesperidin	flavanones	p.o.	HFD	12 weeks	NR	p.o.	0.0008	12 weeks
Wang et al., 2012	APOE-/- mice (male, 5 weeks, NR)	Cyanidin-3-O-β-glucoside	anthocyanins	p.o.	AIN-93G diet	12 weeks	NR	p.o.	100 mg/kg/day	12 weeks
Wang et al., 2015	APOE-/- mice (male, 6 weeks, NR)	Apigenin	flavones	p.o.	WD	8 weeks	vehicle material (NR)	i.g.	100 mg/kg/day	8 weeks
Wang et al., 2016 (1)	APOE-/- mice (male, 8 weeks, NR)	Icariin	flavonols	p.o.	HCD	20 weeks	NR	NR	60 mg/kg/day	10 weeks
Wang et al., 2016 (2)	APOE-/- mice (male, 8 weeks, 23-26 g)	Baicalin	flavones	p.o.	HCD	12 weeks	saline (NR)	i.g.	100 mg/kg/day	12 weeks
Wang et al., 2018 (1)	APOE-/- mice (male, 8 weeks, 18-20 g)	EGCG	flavanols	p.o.	HFD	16 weeks	saline (NR)	i.g.	10 mg/kg/day, 5 days/week	16 weeks
Wang et al., 2018 (2)	APOE-/- mice (male, 7 weeks, 18-24 g)	EGCG	flavanols	p.o.	HFD	18 weeks	water (0.1 mL)	i.g.	40 mg/kg/day	18 weeks
Wang et al., 2020 (1)	APOE-/- mice (female, 8 weeks, NR)	Naringin	flavanones	p.o.	HFD	16 weeks	0.5% CMC-Na (NR)	p.o.	100 mg/kg/day	16 weeks
Wang et al., 2020 (2)	New Zealand rabbits (male, NR, 2-2.5 kg)	Cyanidin-3-O-β-glucoside	anthocyanins	p.o.	ND+HFD	2 weeks +8 weeks	NR	p.o.	100 mg/kg/day	8 weeks
Wang et al., 2021 (1)	APOE-/- mice (male, NR, NR)	Rhamnetin	flavonols	p.o.	HFD	8 weeks	NR	i.g.	200 mg/kg/day	8 weeks
Wang et al., 2021 (2)a	APOE-/- mice (female, 8 weeks, NR)	Hesperetin	flavanones	p.o.	HFD	16 weeks	0.5% CMC-Na (equal volume)	p.o.	100 mg/kg/day	16 weeks
Wang et al., 2021 (2)b	APOE-/- mice (female, 8 weeks, NR)	Hesperidin	flavanones	p.o.	HFD	16 weeks	0.5% CMC-Na (equal volume)	p.o.	100 mg/kg/day	16 weeks
Wang et al., 2021 (2)c	APOE-/- mice (female, 8 weeks, NR)	Naringenin	flavanones	p.o.	HFD	16 weeks	0.5% CMC-Na (equal volume)	p.o.	100 mg/kg/day	16 weeks
Wang et al., 2021 (2)d	APOE-/- mice (female, 8 weeks, NR)	Naringin	flavanones	p.o.	HFD	16 weeks	0.5% CMC-Na (equal volume)	p.o.	100 mg/kg/day	16 weeks
Wu et al., 2018	APOE-/- mice (male, 8 weeks, NR)	Baicalin	flavones	p.o.	HCD	12 weeks	saline (NR)	i.g.	100 mg/kg/day	12 weeks
Wu et al., 2019	APOE-/- mice (NR, 4-8 weeks, NR)	Quercetin	flavonols	p.o.	HCD	12 weeks	saline (equal volume)	i.g.	100 mg/kg/day	12 weeks
Wu et al., 2020	APOE-/- mice (female, 21 weeks, NR)	Acacetin	flavones	p.o.	an AIN76A WD	12 weeks	saline (NR)	SC	15 mg/kg/day	12 weeks
Xiao et al., 2011	APOE-/- mice (male, 15 weeks, NR)	Kaempferol	flavonols	p.o.	ND	15 weeks	0.5% CMC-Na (100 mg/kg/day)	i.g.	100 mg/kg/day	4 weeks
Xiao et al., 2017 (1)	APOE-/- mice (NR, 14 weeks, NR)	Icariin	flavonols	p.o.	HFD	NR	NR	i.g.	30 mg/kg/day	6 weeks
Xiao et al., 2017 (2)	APOE-/- mice (male, 6 weeks, 18-20g)	Quercetin	flavonols	p.o.	HCD	24 weeks	NR	p.o.	100 mg/kg/day	NR
Xu et al., 1998	Syrian golden hamsters (male, 5 weeks, NR)	Catechin	flavanols	p.o.	HCD	16 weeks	vitamin E (3 IU/kg diet)	p.o.	100 mg/kg diet/day	16 weeks
Xu et al., 2014	Wistar rats (male, NR, 150-200 g)	EGCG	flavanols	p.o.	atherogenic diet	30 days	saline (NR)	i.p.	100 mg/kg/day	12 days
Xu et al., 2021	SD rats (male, NR, ~150 g)	Apigenin	flavones	p.o.	HFD	12 weeks	vegetable oil (equal volume)	i.g.	80 mg/kg/day	6 weeks
Yan et al., 2006	SD rats (male, 8 weeks, NR)	Puerarin	isoflavones	p.o.	HFD	4 weeks	NR	p.o.	300 mg/kg/day	4 weeks
Yan et al., 2021	APOE-/- mice (male, 12 weeks, 20±5 g)	Fisetin	flavonols	p.o.	HFD	NR	water (0.2 ml/mouse/day)	i.g.	12.5 mg/kg/day	12 weeks
Yao et al., 2022	APOE-/- mice (male, 6 weeks, NR)	Cyanidin-3-O-β-glucoside	anthocyanins	p.o.	HFD	16 weeks	NR	p.o.	800 mg/kg/day	16 weeks
Yu et al., 2020	APOE-/- mice (male, 8 weeks, NR)	Biochanin A	isoflavones	p.o.	WD	12 weeks	DMSO (equal volume)	i.g.	50 mg/kg, twice a week	12 weeks
Yu et al., 2021	APOE-/- mice (male, 8 weeks, 18-25 g)	ECG	flavanols	p.o.	HFD	12 weeks	saline (equal volume)	i.p.	50 mg/kg/day	4 weeks
Yuvaraj et al., 2022	Wistar rats (male, 8-10 weeks,150-220 g)	Chrysin	flavones	p.o.	HFD+ND	60 days+30 days	0.5% DMSO (NR)	p.o.	100 mg/kg/day	30 days
Zeng et al., 2018	APOE-/- mice (male, 6 weeks, NR)	Dihydromyricetin	flavonols	p.o.	HFD	8 weeks	0.5% w/v CMC (NR)	p.o.	250 mg/kg/day	8 weeks
Zhang et al., 2013	Japanese white rabbits (male, 3-4 months, 2.0-2.5 kg)	Icariin	flavonols	p.o.	HCD+ND	4 weeks+4 weeks	saline (equal volume)	i.g.	5 mg/kg/day	8 weeks
Zhang et al., 2016 (1)	New Zealand rabbits (male, NR, 2.0-2.2 kg)	Icariin	flavonols	p.o.	HCD	2 months; 2 months	NR	p.o.	10 mg/kg/day	2 months
Zhang et al., 2016 (2)	APOE-/- mice (male, 4 weeks, NR)	Equol	isoflavones	p.o.	HFD	12-14 weeks	NR	p.o.	0.01% w/w diet	12-14 weeks
Zhang et al., 2017	ICR mice (female, NR, 18-20 g)	Apigenin	flavones	p.o.	HFD	28 days	CMC-Na (equal volume)	i.g.	NR	28 days
Zhang et al., 2018	APOE-/- mice (male, 8 weeks, NR)	Icariin	flavonols	p.o.	HFD	NR	CMC-Na (0.2 ml/mouse/day)	i.g.	40 mg/kg/day	12 weeks
Zhang et al., 2020	SD rats (NR, 6-8 weeks, 180-200 g)	Prunin	flavanones	p.o.	atherogenic diet	60 days	NR	p.o.	40 mg/kg/day	60 days
Zhang et al., 2021	APOE-/- mice (male, 12 weeks, NR)	Icariin	flavonols	p.o.	HFD	NR	CMC-Na (NR)	i.g.	80 mg/kg/day	12 weeks
Zhang et al., 2023	APOE-/- mice (male, 10 weeks, NR)	Echinatin	chalcones	p.o.	WD+5/6 nephrectomy	8 weeks	1% CMC-Na (NR)	i.g.	40 mg/kg/day	8 weeks
Zhao et al., 2020 (1)	APOE-/- mice (male, 8 weeks, NR)	Astragalin	flavonols	p.o.	WD	12 weeks	DMSO(NR)	i.p.	20mg/kg, 3 times/week	12 weeks
Zhao et al., 2020 (2)	APOE-/- mice (male, 8 weeks, NR)	Baicalin	flavones	p.o.	HCD	4 weeks	saline (equal volume)	i.g.	100 mg/kg/day	8 weeks
Zhao et al., 2021 (1)	APOE-/- mice (male, 12 weeks, 22-27 g)	Vitexin	flavones	p.o.	WD	12 weeks	saline (NR)	i.p.	5 mg/kg, twice a week	12 weeks
Zhao et al., 2021 (2)	APOE-/- mice (male, 5 weeks, 20-22 g)	Naringenin	flavanones	p.o.	HFD	12 weeks	NR	NR	100 mg/kg/day	12 weeks
Zhou et al., 2017	APOE-/- mice (male, 8 weeks, NR)	Morin	flavonols	p.o.	HFD	16 weeks	2% tween 80 (NR)	i.g.	100 mg/kg/day	10 weeks
Ziaee et al., 2009	Wistar rats (male, NR, 250-300 g)	Rutin	flavonols	i.g.	HCD	28 days	NR	i.g.	100 mg/kg/day	28 days

## Sheet: Footnotes
NR: not report; SD: Sprague-Dawley; p.o.: per os; i.g.: intragastric injection; i.p.: intraperitoneal injection; i.v.: intravenous injection; s.c.: subcutaneous injection; ND: normal diet; HFD: high-fat diet; HCD: high-cholesterol diet; WD: western diet; CMC(-Na): carboxymethylcellulose (sodium); DMSO: dimethyl sulfoxide; PBS: phosphate buffered saline.
