# Supplementary material for: Beneficial effects of flavonoids on animal models of atherosclerosis: A systematic review and meta-analysis
Source: iScience. 2023 Oct 27;26(11):108337. doi: 10.1016/j.isci.2023.108337 (PMC10665821; doi:10.1016/j.isci.2023.108337)
Supplement: Table S2. Quality assessment of included studies, related to Figure 2 [file mmc3.xlsx]

## Sheet: Table S2
Studies	(1)Random sequence generation	(2)Baseline characteristics	(3)Allocation concealment	(4)Random housing	(5)Blinding interventions	(6)Random outcome assessment	(7)Blinding of outcome assessment	(8)Incomplete outcome data	(9)Selective reporting	(10)Other bias	Scores
Audrey et al., 2012	U	Y	U	Y	U	U	U	Y	Y	Y	5
Auger et al., 2015	U	Y	U	Y	U	U	U	Y	Y	Y	5
Byambaa et al., 2005	U	Y	U	Y	U	U	U	Y	Y	Y	5
Cao et al., 2019	Y	Y	U	Y	U	U	U	Y	Y	Y	6
Chang et al., 2011	U	Y	U	Y	U	U	U	Y	Y	Y	5
Chen et al., 2020	U	Y	U	U	U	U	U	Y	Y	Y	4
Choe et al., 2001	U	Y	U	U	U	U	U	Y	Y	Y	5
Chyu et al., 2004	U	Y	U	Y	U	U	U	Y	Y	Y	5
Deng et al., 2017	U	Y	U	Y	U	U	U	Y	Y	Y	5
Denis et al., 2011	U	U	U	U	U	U	U	Y	Y	Y	3
Ding et al., 2019	N	Y	U	Y	U	U	U	Y	Y	Y	5
Fan et al., 2020	U	Y	U	Y	U	U	U	Y	Y	Y	5
Feng et al., 2021	U	Y	U	Y	U	U	U	Y	Y	Y	5
Fu et al., 2019	U	Y	U	Y	U	U	U	Y	Y	Y	5
Gao et al., 2019	U	Y	U	Y	U	U	U	Y	Y	Y	5
He et al., 2016	U	Y	U	U	U	U	U	Y	Y	Y	4
Hiroshi et al., 2012	U	Y	U	Y	U	U	U	Y	Y	Y	5
Hu et al., 2015	U	Y	U	Y	U	U	U	Y	Y	Y	5
Jeon et al., 2004	U	Y	U	Y	U	U	U	Y	Y	Y	5
Jia et al., 2019	Y	Y	U	Y	U	U	U	Y	Y	Y	6
Junior et al., 2015	U	Y	U	Y	U	U	U	Y	Y	Y	5
JuŸwiak et al., 2005	U	Y	U	Y	U	U	U	Y	Y	Y	5
Kanashiro et al., 2009	U	Y	U	U	U	U	U	Y	Y	Y	4
Kim et al., 2010	U	Y	U	Y	U	U	U	Y	Y	Y	5
Kim et al., 2020	U	Y	U	Y	U	U	U	Y	Y	Y	5
Kong et al., 2013	U	Y	U	Y	U	U	U	Y	Y	Y	5
Krishnan et al., 2014	U	Y	U	Y	U	U	U	Y	Y	Y	5
Kumar et al., 2020	U	Y	U	Y	U	U	U	Y	Y	Y	5
Kumaran et al., 2009	U	Y	U	Y	U	U	U	Y	Y	Y	5
Lee et al., 2001	U	Y	U	Y	U	U	U	Y	Y	Y	5
Lee et al., 2004	U	Y	U	Y	U	U	U	Y	Y	Y	5
Leslie et al., 2010	U	U	U	Y	U	U	U	Y	Y	Y	4
Li et al., 2018	U	Y	U	Y	U	U	U	Y	Y	Y	5
Li et al., 2019	Y	Y	U	Y	U	U	U	Y	Y	Y	6
Li et al., 2021	U	Y	U	Y	U	U	U	Y	Y	Y	5
Liao et al., 2014	U	Y	U	Y	U	U	U	Y	Y	Y	5
Lin et al., 2014	U	Y	U	U	U	U	U	Y	Y	Y	4
Lin et al., 2017	U	Y	U	U	U	U	U	Y	Y	Y	4
Liu et al., 2014	U	Y	U	Y	U	U	U	Y	Y	Y	5
Liu et al., 2015	U	Y	U	Y	U	U	U	Y	Y	Y	5
Liu et al., 2017	U	Y	U	Y	U	U	U	Y	Y	Y	5
Liu et al., 2018	U	Y	U	Y	U	U	U	Y	Y	Y	5
Lu et al., 2016	U	Y	U	Y	U	U	U	Y	Y	Y	5
Luo et al., 2015	U	Y	U	Y	U	U	U	Y	Y	Y	5
Luo et al., 2020	U	Y	U	U	U	U	U	Y	Y	Y	4
Ma et al., 2020	U	Y	U	Y	U	U	U	Y	Y	Y	5
Ma et al., 2021	U	Y	U	Y	U	U	U	Y	Y	Y	5
Mahdi et al., 2014	U	Y	U	U	U	U	U	Y	Y	Y	4
Mahsa et al., 2022	U	Y	U	Y	U	U	U	Y	Y	Y	5
Mariee et al., 2012	U	Y	U	Y	U	U	U	Y	Y	Y	5
Meng et al., 2019	U	U	U	Y	U	U	U	Y	Y	Y	4
Meng et al., 2021	U	Y	U	Y	U	U	U	Y	Y	Y	5
Mitsuhisa et al. 2020	U	Y	U	Y	U	U	U	Y	Y	Y	5
Mo et al.,2017	U	Y	U	U	U	U	U	Y	Y	Y	4
Morrison et al., 2014	U	Y	U	U	U	U	U	Y	Y	Y	5
Mortensen et al., 2001	U	Y	U	Y	U	U	U	Y	Y	Y	5
Mulvihill et al., 2010	U	Y	U	Y	U	U	U	Y	Y	Y	5
Nam et al., 2005	U	U	U	Y	U	U	U	Y	Y	Y	4
Nie et al., 2019	U	U	U	Y	U	U	U	Y	Y	Y	4
Noriko et al., 2018	U	Y	U	U	U	U	U	Y	Y	Y	4
Perumal et al., 2019	U	Y	U	U	U	U	U	Y	Y	Y	4
Prakash et al., 2013	U	Y	U	Y	U	U	U	Y	Y	Y	5
Qi et al., 2020	U	Y	U	Y	U	U	U	Y	Y	Y	5
Qin et al., 2015	U	Y	U	U	U	U	U	Y	Y	Y	4
Ramalingam et al., 2013	U	Y	U	Y	U	U	U	Y	Y	Y	5
Ramalingam et al., 2014	U	Y	U	Y	U	U	U	Y	Y	Y	5
Ramesh et al., 2008	U	Y	U	Y	U	U	U	Y	Y	Y	5
Robert et al., 2011	U	U	U	U	U	U	U	Y	Y	Y	3
Su et al., 2019	U	Y	U	U	U	U	U	Y	Y	Y	4
Sun et al., 2013	U	Y	U	Y	U	U	U	Y	Y	Y	5
Sun et al., 2017	U	Y	U	Y	U	U	U	Y	Y	Y	5
Sun et al., 2019	U	Y	U	U	U	U	U	Y	Y	Y	4
Sun et al., 2022	U	Y	U	Y	U	U	U	Y	Y	Y	5
Sushma et al., 2020	U	Y	U	Y	U	U	U	Y	Y	Y	5
Sylvain et al., 2009	U	Y	U	Y	U	U	U	Y	Y	Y	5
Tony et al., 1997	U	U	U	U	U	U	U	Y	Y	Y	3
Wan et al., 2020	U	Y	U	Y	U	U	U	Y	Y	Y	5
Wang et al., 2008	U	Y	U	U	U	U	U	Y	Y	Y	4
Wang et al., 2011	U	Y	U	Y	U	U	U	Y	Y	Y	5
Wang et al., 2012	U	Y	U	U	U	U	U	Y	Y	Y	5
Wang et al., 2015	U	Y	U	Y	U	U	U	Y	Y	Y	5
Wang et al., 2016 (1)	U	Y	U	Y	U	U	U	Y	Y	Y	5
Wang et al., 2016 (2)	U	Y	U	Y	U	U	U	Y	Y	Y	5
Wang et al., 2018 (1)	U	Y	U	Y	U	U	U	Y	Y	Y	5
Wang et al., 2018 (2)	U	Y	U	U	U	U	U	Y	Y	Y	4
Wang et al., 2020 (1)	U	Y	U	Y	U	U	U	Y	Y	Y	5
Wang et al., 2020 (2)	U	Y	U	Y	U	U	U	Y	Y	Y	5
Wang et al., 2021 (1)	U	U	U	U	U	U	U	Y	Y	Y	3
Wang et al., 2021 (2)	U	Y	U	U	U	U	U	Y	Y	Y	4
Wu et al., 2018	U	Y	U	Y	U	U	U	Y	Y	Y	5
Wu et al., 2019	U	U	U	Y	U	U	U	Y	Y	Y	4
Wu et al., 2020	U	Y	U	Y	U	U	U	Y	Y	Y	5
Xiao et al., 2011	U	Y	U	Y	U	U	U	Y	Y	Y	5
Xiao et al., 2017 (1)	U	U	U	Y	U	U	U	Y	Y	Y	4
Xiao et al., 2017 (2)	U	Y	U	Y	U	U	U	Y	Y	Y	5
Xu et al., 1998	U	Y	U	Y	U	U	U	Y	Y	Y	4
Xu et al., 2014	U	Y	U	Y	U	U	U	Y	Y	Y	5
Xu et al., 2021	U	Y	U	U	U	U	U	Y	Y	Y	5
Yan et al., 2006	U	Y	U	Y	U	U	U	Y	Y	Y	5
Yan et al., 2021	U	Y	U	Y	U	U	U	Y	Y	Y	5
Yao et al., 2022	U	Y	U	Y	U	U	U	Y	Y	Y	5
Yu et al., 2020	U	Y	U	Y	U	U	U	Y	Y	Y	5
Yu et al., 2021	U	Y	U	Y	U	U	U	Y	Y	Y	5
Yuvaraj et al., 2022	U	Y	U	Y	U	U	U	Y	Y	Y	5
Zeng et al., 2018	U	Y	U	U	U	U	U	Y	Y	Y	4
Zhang et al., 2013	U	Y	U	Y	U	U	U	Y	Y	Y	5
Zhang et al., 2016 (1)	U	Y	U	U	U	U	U	Y	Y	Y	4
Zhang et al., 2016 (2)	U	Y	U	Y	U	U	U	Y	Y	Y	5
Zhang et al., 2017	U	Y	U	Y	U	U	U	Y	Y	Y	5
Zhang et al., 2018	U	Y	U	Y	U	U	U	Y	Y	Y	5
Zhang et al., 2020	U	U	U	Y	U	U	U	Y	Y	Y	4
Zhang et al., 2021	U	Y	U	U	U	U	U	Y	Y	Y	4
Zhang et al., 2023	U	Y	U	Y	U	U	U	Y	Y	Y	5
Zhao et al., 2020 (1)	U	Y	U	Y	U	U	U	Y	Y	Y	5
Zhao et al., 2020 (2)	U	Y	U	U	U	U	U	Y	Y	Y	4
Zhao et al., 2021 (1)	U	Y	U	U	U	U	U	Y	Y	Y	4
Zhao et al., 2021 (2)	U	Y	U	U	U	U	U	Y	Y	Y	4
Zhou et al., 2017	U	Y	U	Y	U	U	U	Y	Y	Y	5
Ziaee et al., 2009	U	Y	U	Y	U	U	U	Y	Y	Y	5

## Sheet: Footnotes
Y: yes, low risk of bias; U: unclear, unclear risk of bias; N: no, high risk of bias.
