# Supplementary material for: Beneficial effects of flavonoids on animal models of atherosclerosis: A systematic review and meta-analysis
Source: iScience. 2023 Oct 27;26(11):108337. doi: 10.1016/j.isci.2023.108337 (PMC10665821; doi:10.1016/j.isci.2023.108337)
Supplement: Table S3. Subgroup analysis based on the subclass of flavonoids, related to Figures 3, 4, 5, and 6 [file mmc4.xlsx]

## Sheet: Table S3
	Outcome mesures	Subclass of flavonoids	Comparisons (studies)	SMD [95% CI]	Heterogeneity			Strain	Comparisons	SMD [95% CI]	Heterogeneity
					I2 (%)	P					P
Atherosclerotic lesion area	Longitudinal	Total flavonoids	42 (38)	-2.45 [-2.93, -1.96]	77	＜0.00001		Mice	39	-2.34 [-2.83, -1.84]	0
		Flavonols	14 (14)	-3.22 [-4.39, -2.05]	83	＜0.00001		APOE-/-	32	-2.46 [-3.02, -1.90]	0
		Flavones	6 (6)	-1.32 [-2.15, -0.50]	69	0.007		LDLR-/-	6	-1.62 [-2.76, -0.47]	0.0004
		Flavanols	3 (3)	-1.21 [-2.71, 0.29]	82	0.003		C57BL/6J	1	-2.74 [-3.77, -1.71]	Not applicable
		Flavanones	10 (6)	-2.71 [-3.58, -1.85]	48	0.04
		Anthocyanins	1 (1)	-4.68 [-8.19, -1.18]	Not applicable	Not applicable
		Isoflavones	6 (6)	-3.08 [-4.20, -1.96]	74	0.002
		Chalcones	2 (2)	-1.94 [-2.81, -1.06]	0	0.48
	Cross-sectional	Total flavonoids	52 (47)	-2.07 [-2.47, -1.68]	75	＜0.00001		Mice	51	-2.10 [-2.50, -1.70]	0
		Flavonols	20 (20)	-3.23 [-4.16, -2.30]	81	＜0.00001		APOE-/-	47	-2.19 [-2.62, -1.76]	0
		Flavones	7 (7)	-1.97 [-2.81, -1.13]	57	0.03		LDLR-/-	3	-1.82 [-2.94, -0.69]	0.14
		Flavanols	6 (6)	-1.12 [-1.91, -0.34]	69	0.006		C57BL/6J	1	-0.32 [-1.13, 0.49]	Not applicable
		Flavanones	8 (4)	-0.72 [-1.19, -0.24]	13	0.33
		Anthocyanins	2 (2)	-2.35 [-4.63, -0.07]	56	0.13
		Isoflavones	6 (6)	-2.59 [-3.63, -1.54]	71	0.004
		Chalcones	3 (3)	-1.95 [-2.72, -1.19]	33	0.22
Serum lipid markers	TC	Total flavonoids	97 (91)	-2.25 [-2.63, -1.87]	87	＜0.00001		Mice	54	-1.90 [-2.36, -1.44]	0
		Flavonols	35 (35)	-2.56 [-3.22, -1.90]	87	＜0.00001		APOE-/-	42	-2.04 [-2.61, -1.47]	0
		Flavones	19 (19)	-2.39 [-3.23, -1.55]	85	＜0.00001		LDLR-/-	8	-1.65 [-2.65, -0.65]	0
		Flavanols	12 (12)	-1.71 [-2.91, -0.51]	90	＜0.00001		C57BL/6J	2	-1.02 [-2.54, 0.49]	0.007
		Flavanones	21 (17)	-1.29 [-1.96, -0.62]	80	＜0.00001		NMRI	1	-4.08 [-5.98, -2.18]	Not applicable
		Anthocyanins	3 (3)	-2.61 [-4.83, -0.40]	82	0.004		ICR	1	-1.14 [-2.01, -0.27]	Not applicable
		Isoflavones	4 (4)	-2.10 [-3.69, -0.50]	74	0.008
		Chalcones	3 (3)	-6.65 [-10.14, -3.16]	86	0.0008
	TG	Total flavonoids	95 (89)	-1.78 [-2.14, -1.43]	86	＜0.00001		Mice	52	-1.32 [-1.74, -0.89]	0
		Flavonols	35 (35)	-1.70 [-2.22, -1.18]	84	＜0.00001		APOE-/-	39	-1.16 [-1.64, -0.68]	0
		Flavones	20 (20)	-2.01 [-2.85, -1.17]	88	＜0.00001		LDLR-/-	8	-1.97 [-3.14, -0.81]	0
		Flavanols	9 (9)	-2.39 [-3.78, -0.99]	90	＜0.00001		C57BL/6J	3	-0.92 [-3.03, 1.19]	0
		Flavanones	20 (15)	-1.23 [-1.91, -0.55]	81	＜0.00001		NMRI	1	-4.49 [-6.54, -2.45]	Not applicable
		Anthocyanins	3 (3)	-2.01 [-2.72, -1.31]	0	0.47		ICR	1	-0.60 [-1.43, 0.22]	Not applicable
		Isoflavones	5 (5)	-1.88 [-3.74, -0.03]	87	＜0.00001
		Chalcones	3 (3)	-3.19 [-8.95, 2.58]	97	＜0.00001
	LDL-C	Total flavonoids	76 (73)	-2.81 [-3.30, -2.31]	88	＜0.00001		Mice	42	-2.01 [-2.57, -1.45]	0
		Flavonols	30 (30)	-3.03 [-3.84, -2.21]	89	＜0.00001		APOE-/-	34	-2.23 [-2.90, -1.56]	0
		Flavones	17 (17)	-2.42 [-3.32, -1.53]	86	＜0.00001		LDLR-/-	5	-1.46 [-2.96, 0.05]	0
		Flavanols	9 (9)	-3.43 [-5.25, -1.61]	92	＜0.00001		C57BL/6J	1	-3.10 [-4.20, 1.20]	Not applicable
		Flavanones	12 (9)	-2.23 [-3.47, -0.98]	83	＜0.00001		NMRI	1	-0.74 [-1.76, 0.29]	Not applicable
		Anthocyanins	2 (2)	-4.32 [-5.95, -2.69]	0	0.36		ICR	1	-0.14 [-0.94, 0.66]	Not applicable
		Isoflavones	4 (4)	-1.27 [-3.03, 0.49]	81	0.001
		Chalcones	2 (2)	-6.24 [-17.17, 4.70]	98	＜0.00001
	HDL-C	Total flavonoids	88 (81)	1.21 [0.89, 1.54]	84	＜0.00001		Mice	49	1.01 [0.64, 1.39]	0
		Flavonols	30 (30)	1.20 [0.57, 1.84]	87	＜0.00001		APOE-/-	38	1.14 [0.70, 1.58]	0
		Flavones	19 (19)	1.42 [0.79, 2.04]	81	＜0.00001		LDLR-/-	6	0.54 [-0.94, 0.66]	0
		Flavanols	10 (10)	1.83 [0.79, 2.87]	87	＜0.00001		C57BL/6J	4	0.45 [-0.70, 1.59]	0
		Flavanones	18 (13)	1.01 [0.45, 1.57]	71	＜0.00001		NMRI	1	2.17 [0.86, 3.47]	Not applicable
		Anthocyanins	3 (3)	-0.69 [-3.32, 1.94]	92	＜0.00001
		Isoflavones	5 (5)	0.93 [-0.95, 2.81]	89	＜0.00001
		Chalcones	3 (3)	0.94 [-1.07, 2.94]	88	0.0002
Circulating inflammatory factors	TNF-α	Total flavonoids	27 (27)	-2.43 [-3.15, -1.70]	85	＜0.00001		Mice	19	-1.97 [-2.74, -1.19]	0
		Flavonols	11 (11)	-2.66 [-3.97, -1.34]	88	＜0.00001		APOE-/-	15	-2.26 [-3.14, -1.38]	0
		Flavones	8 (8)	-1.68 [-2.78, -0.59]	85	＜0.00001		LDLR-/-	4	-4.07 [-2.80, 0.66]	0
		Flavanols	3 (3)	-2.99 [-5.62, -0.36]	87	0.0006
		Flavanones	2 (2)	-11.38 [-25.37, 2.61]	88	0.004
		Anthocyanins	3 (3)	-2.08 [-3.52, -0.63]	65	0.06
	IL-1β	Total flavonoids	10 (10)	-1.98 [-2.84, -1.12]	74	＜0.0001		Mice	6	-1.54 [-2.42, -0.67]	0.004
		Flavonols	2 (2)	-2.20 [-4.45, 0.04]	65	0.09		APOE-/-	4	-1.54 [-2.78, -0.29]	0.007
		Flavones	5 (5)	-1.34 [-2.18, -0.49]	70	0.009		LDLR-/-	1	-2.59 [-3.84, -1.34]	Not applicable
		Flavanones	2 (2)	-6.61 [-13.01, -0.21]	81	0.02		C57BL/6J	1	-0.87 [-1.72, -0.03]	Not applicable
		Anthocyanins	1 (1)	-2.16 [-3.90, -0.43]	Not applicable	Not applicable
	IL-6	Total flavonoids	18 (18)	-2.22 [-3.07, -1.37]	85	＜0.00001		Mice	13	-1.83 [-2.84, -0.83]	0
		Flavonols	7 (7)	-2.32 [-4.38, -0.25]	92	＜0.00001		APOE-/-	10	-2.27 [-3.22, -1.32]	0
		Flavones	6 (6)	-1.87 [-2.82, -0.93]	72	0.003		LDLR-/-	2	-0.42 [-4.66, 5.51]	0
		Flavanols	2 (2)	-1.05 [-2.20, 0.09]	58	0.12		C57BL/6J	1	-1.01 [-1.87, -0.15]	Not applicable
		Flavanones	1 (1)	-4.44 [-6.88, -1.99]	Not applicable	Not applicable
		Anthocyanins	2 (2)	-3.95 [-7.33, -0.57]	79	0.03
	IL-10	Total flavonoids	6 (6)	1.59 [0.35, 2.83]	79	0.0002		Mice	6	1.59 [0.35, 2.83]	0
		Flavonols	3 (3)	2.36 [-0.43, 5.14]	88	0.0002		APOE-/-	5	2.18 [0.59, 3.78]	0.001
		Flavones	3 (3)	1.49 [0.07, 2.91]	68	0.04		LDLR-/-	1	-0.13 [-0.67, 0.93]	Not applicable
