# Supplementary material for: Beneficial effects of flavonoids on animal models of atherosclerosis: A systematic review and meta-analysis
Source: iScience. 2023 Oct 27;26(11):108337. doi: 10.1016/j.isci.2023.108337 (PMC10665821; doi:10.1016/j.isci.2023.108337)
Supplement: Table S4. Possible mechanisms of flavonoids on AS animal models, related to STAR Methods [file mmc5.xlsx]

## Sheet: Table S4
Studies	Flavonoids	Types of Flavonoids	Mechanisms
Chen et al., 2020	Corylin	isoflavones	the ROS/JNK pathway↓ / VCAM-1↓ / monocyte adhesion↓; the ROS/MAPK pathway↓ / VCAM-1↓ / monocyte adhesion↓; the mTOR/Drp1 pathway↑ / VSMC proliferation and migration↓
Deng et al., 2017	Puerarin	isoflavones	the ERK5/KLF2 pathway↑ / monocyte adhesion↓
Fu et al., 2019	Scutellarin	flavones	the PI3K/AKT/FOXO3A pathway↑ / apoptosis↓; the Hippo/YAP/FOXO3A pathway↓ / apoptosis↓
He et al., 2016	Baicalin	flavones	the PPARγ-LXRα-ABCA1/ABCG1 pathway↑/ cholesterol efflux↑
Hu et al., 2015	Icariin	flavonols	the p38 MAPK pathway↓ / inflammation↓
Jia et al., 2019	Quercetin	flavonols	PCSK9↓ / the PPARγ-LXRα pathway↑ / ABCA1↑/ cholesterol efflux↑
Leslie et al., 2010	Quercetin	flavonols	PON1 expression and activity↑ / capacity of the HDL to inhibit the oxidation of LDL to ox-LDL↑
Li et al., 2018	Luteolin	flavones	the AMPK_x001e_SIRT1 pathway↑ / inflammation↓
Li et al., 2019	Quercetin	flavonols	PCSK9↓ / ABCA1↑ / cholesterol efflux↑; the LXR-α pathway↑/ABCA1↑/cholesterol efflux↑
Li et al., 2021	Quercetin	flavonols	the Gal-3-NLRP3 pathway↓ / inflammation↓
Lin et al., 2014	Gossypetin	flavonols	the class III PI3K/Beclin-1 pathway↑ / autophagy↑； the PTEN/class I PI3K/Akt cascades↓ / autophagy↑
Lin et al., 2017	Quercetin	flavonols	Dab2↑ / the Src/PI3K/Akt-NF-κB pathway↓ / DC activation↓ / inflammation↓
Liu et al., 2017	Dihydromyricetin	flavonols	NOX2↓ / oxidative stress↓
Liu et al., 2018	Kuwanon G	flavones	the LXRα-ABCA1/ABCG1 pathway↑ / cholesterol efflux↑ / foam cell formation↓; NF-κB activity↓ / inflammation↓
Lu et al., 2016	Quercetin	flavonols	ROS↓ / the PI3K/Akt pathway↑ / apoptosis↓
Luo et al., 2015	Isorhamnetin	flavonols	the PI3K/Akt pathway↑ / apoptosis↓; HO-1↑ / ROS↓ / oxidative stress↓
Luo et al., 2020	Quercetin	flavonols	the HO-1 pathway↑ / oxidative stress↓
Ma et al., 2020	Formononetin	isoflavones	KLF4↑ / SRA↓ / foam cell formation↓
Ma et al., 2021	Calycosin	isoflavones	the KLF2↑-MLKL↓ pathway / autophagy↑ / foam cell formation, inflammation, and apoptosis↓
Mahsa et al., 2022	trans-chalcone	chalcones	the eNOS/AMPK/KLF2 pathway ↑ / atheroprotective effects
Meng et al., 2019	Myricetin	flavonols	the CD36 pathway↓ / ox-LDL uptake↓ / cholesterol accumulation in macrophage foam cells↓
Meng et al., 2021	Morin	flavonols	the PI3K/Akt1/NF-κB pathway↓ / autophagy↑
Qin et al., 2015	Myricitrin	flavonols	the PI3K/Akt pathway↑ / apoptosis↓
Wang et al., 2016 (1)	Icariin	flavonols	CX3CR1↓ / macrophage infiltration↓
Wang et al., 2020 (1)	Naringin	flavanones	the FXR/FGF15 pathway↓ / CYP7A1↑ / bile
			acid synthesis↑; the PCSK9/IDOL pathway↓ / cholesterol reverse transport↑
Wang et al., 2020 (2)	Cyanidin-3-O-β-glucoside	anthocyanins	miR-204-5p↓ / SIRT1↑ / inflammation and apoptosis↓ / EC function↑
Wang et al., 2021 (1)	Rhamnetin	flavonols	the TLR-4/IkBa/NF-kBp65 pathway↓ / inflammation↓
Wang et al., 2021 (2)a	Hesperetin	flavanones	HMGCR↓ / cholesterol synthesis↓
Wang et al., 2021 (2)b	Hesperidin	flavanones	ABCA1↑ / cholesterol reverse transport↑
Wang et al., 2021 (2)c	Naringenin	flavanones	HMGCR↓ / cholesterol synthesis↓
Wang et al., 2021 (2)d	Naringin	flavanones	PCSK9↓ / cholesterol reverse transport↑
Xiao et al., 2017 (1)	Icariin	flavonols	the eNOS/NO pathway↓ / oxidative stress↓
Xiao et al., 2017 (2)	Quercetin	flavonols	(-) membrane translocation of p47phox / ROS generation↓
Yu et al., 2020	Biochanin A	isoflavones	the PPARγ/LXRα pathway↑ / cholesterol efflux↑; the PPARγ/HO-1 pathway↑ / inflammation↓
Zeng et al., 2018	Dihydromyricetin	flavonols	the LXRα-ABCA1/ABCG1 pathway↑ / cholesterol efflux↑ / macrophage foam cell formation↓
Zhang et al., 2016 (1)	Icariin	flavonols	MMP-1↓ / collagen content↑
Zhang et al., 2021	Icariin	flavonols	PKCβI↓ / VSMC proliferation and migration↓
Zhao et al., 2020 (1)	Astragalin	flavonols	the PPARγ/LXRα pathway↑ / ABCA1 and ABCG1↑ / cholesterol efflux↑; the TLR4/NF-κB pathway↓ / inflammation↓
Zhao et al., 2021 (1)	Vitexin	flavones	APEX1↓ / inflammation↓
Zhou et al., 2017	Morin	flavonols	the cAMP-PKA-AMPK-SIRT1 pathway↑ / autophagy↑

## Sheet: Footnotes
ABCA1: ATP-binding cassette transporter A1; ABCG1: ATP-binding cassette transporter G1; AKT: protein kinase B; APEX1: apurinic/apyrimidinic endonuclease1; cAMP: cyclic adenosine monophosphate; CD36: cluster of differentiation36; CX3CR1: CX3C chemokine receptor 1; CYP7A1: cholesterol 7 α-hydroxylase; Dab2: Disabled-2; DC: dendritic cell; Drp1: dynamin-relatedprotein 1; EC(s): endothelial cell(s); …
